# Supplementary material for: Features of the Preparation and Luminescence of Langmuir-Blodgett Films Based on the Tb(III) Complex with 3-Methyl-1-phenyl-4-stearoylpyrazol-5-one and 2,2′-Bipyridine
Source: Materials (Basel). 2022 Jan 31;15(3):1127. doi: 10.3390/ma15031127 (PMC8840368; doi:10.3390/ma15031127)
Supplement: Supplementary file 1 [file materials-15-01127-s001.zip]

Archive with 1 entries (1 files):
- materials-1539589-supplementary.pdf
